# Supplementary material for: Specific Human Milk Oligosaccharides Differentially Promote Th1 and Regulatory Responses in a CpG-Activated Epithelial/Immune Cell Coculture
Source: Biomolecules. 2023 Jan 31;13(2):263. doi: 10.3390/biom13020263 (PMC9953370; doi:10.3390/biom13020263)
Supplement: Supplementary file 1 [file biomolecules-13-00263-s001.zip]

Archive with 1 entries (1 files):
- biomolecules-2149735-supplementary.pdf
